# Supplementary material for: Hantavirus Expansion Trends in Natural Host Populations in Brazil
Source: Viruses. 2024 Jul 17;16(7):1154. doi: 10.3390/v16071154 (PMC11281686; doi:10.3390/v16071154)
Supplement: Supplementary file 1 [file viruses-16-01154-s001.zip]

Archive with 1 entries (1 files):
- viruses-3103793-supplementary.pdf
